# Supplementary material for: Effects of Chronic Mild Stress on Cardiac Autonomic Activity, Cardiac Structure and Renin–Angiotensin–Aldosterone System in Male Rats
Source: Vet Sci. 2022 Sep 29;9(10):539. doi: 10.3390/vetsci9100539 (PMC9611573; doi:10.3390/vetsci9100539)
Supplement: Supplementary file 1 [file vetsci-09-00539-s001.zip]

Archive with 1 entries (1 files):
- vetsci-1853240-supplementary.pdf
